# Supplementary material for: The Proteome of Exosomes at Birth Predicts Insulin Resistance, Adrenarche and Liver Fat in Childhood
Source: Int J Mol Sci. 2025 Feb 18;26(4):1721. doi: 10.3390/ijms26041721 (PMC11854951; doi:10.3390/ijms26041721)
Supplement: Supplementary file 1 [file ijms-26-01721-s001.zip]

Archive with 1 entries (1 files):
- ijms-3458930-supplementary.pdf
